# Supplementary material for: SCEP3 initiates synapsis and implements crossover interference in Arabidopsis
Source: Nat Plants. 2025 Nov 18;11(12):2531–47. doi: 10.1038/s41477-025-02155-x (PMC12711579; doi:10.1038/s41477-025-02155-x)
Supplement: Supplementary file 3 — Tables of primer sequences, metaphase I chromosome area measurements, chiasma counts and ZYP1C/ZYP1N foci counts. [file 41477_2025_2155_MOESM3_ESM.xlsx]

## Sheet: Supp. Table 1
Supplementary Table 2. Metaphase I chromosome area measurements. Total area of all chromosomes was measured in µm2.
	WT	scep3-2+/-	scep3-2-/-
	10.31	9.78	12.08
	8.68	9.01	13.13
	12.4	10.74	13.56
	11.98	10.53	20.89
	13.08	10.56	13.13
	7.12	8.83	11.58
	9.15	6.15	19.32
	10.25	11.05	14.56
	16.97	7.22	11.08
	14.35	7.7	13.81
	18.25	7.33	12.03
	17.98	11.79	12.56
	23.2	10.83	12.15
	24.05	9.07	18.51
	17.81	8.88	13.01
	21.41	13.31	15.48
	21.69	8.07	23.98
	19.66	9.17	17.32
	19.12	5.48	13.3
	18.05	6.85	13.72
	25.51	9.74	18.4
	19.49	10.05	16.57
	17.53	7.97	13.63
	18.61	12.82	20.1
	20.07	8.82	13.23
	23.25	9.95	16.24
	11.28	9.06	22.4
	10.95	8.37	20.48
	17.28	12.17	15.17
	12.43	10.31	13.13
Mean	16.4	9.4	15.5
SEM	0.9	0.3	0.6

## Sheet: Supp. Table 2
Supplementary Table 3. Chiasma counts and chromosome configurations in scep3 single and double mutants. Figures are represented as means ± se
Genotype	Minimum Chiasmata Number	Rod Bivalents	Ring Bivalents	Univalent Pairs
Wild Type (n=51)	9.5 ± 0.2	1.2 ± 0.1	3.8 ± 0.1	0.0 ± 0.0
scep3-2 (n=100)	5.9 ± 0.1	2.3 ± 0.1	1.7 ± 0.1	1.9 ± 0.2
scep3-5 (n=64)	6.4 ± 0.2	2.5 ± 0.1	1.9 ± 0.1	1.3 ± 0.2
scep3-6 (n=51)	5.9 ± 0.2	2.1 ± 0.1	1.9 ± 0.2	1.9 ± 0.2
asy1-4 (n=54)	2.3 ± 0.2	1.8 ± 0.1	0.2 ± 0.1	6.0 ± 0.2
asy1-4/scep3-2 (n=51)	1.5 ± 0.1	1.0 ± 0.1	0.3 ± 0.1	7.4 ± 0.2
asy3-1 (n=53)	3.7 ± 0.2	2.8 ± 0.2	0.5 ± 0.1	3.3 ± 0.3
asy3-1/scep3-2 (n=51)	3.2 ± 0.2	1.9 ± 0.2	0.6 ± 0.1	4.9 ± 0.3
asy4-1 (n=49)	5.5 ± 0.2	2.9 ± 0.2	1.2 ± 0.1	1.7 ± 0.2
asy4-1/scep3-2 (n=48)	5.3 ± 0.2	2.7 ± 0.1	1.3 ± 0.1	2.1 ± 0.3
scep3-2/zyp1-1 (n=51)	6.0 ± 0.2	2.6 ± 0.1	1.6 ± 0.1	1.6 ± 0.2
zyp1-1 (n=63)	8.2 ± 0.2	1.8 ± 0.1	3.0 ± 0.1	0.3 ± 0.1
scep3-2/pch2-1 (n=45)	5.0 ± 0.2	2.2 ± 0.2	1.3 ± 0.1	3.0 ± 0.3
pch2-1 (n=51)	6.9 ± 0.2	2.5 ± 0.2	2.2 ± 0.2	0.6 ± 0.2
scep3-2/msh5-1 (n=71)	1.1 ± 0.1	0.9 ± 0.1	0.1 ± 0.0	8.0 ± 0.2
scep3-2 het/msh5-1 (n=55)	1.2 ± 0.1	0.9 ± 0.1	0.2 ± 0.1	8.0 ± 0.2
msh5-1 (n=66)	1.1 ± 0.1	1.0 ± 0.1	0.1 ± 0.0	7.9 ± 0.2

## Sheet: Supp. Table 3
Supplementary Table 4. ZYP1-C terminus antibody foci counts on scep3-2-/- leptotene nuclei
	Cell numbers and ZYP1 foci frequencies
Cell area (µm2)	1	2	3	4	5	Mean
0.05	24	25	25	29	26	25.8
0.1	1	0	2	0	3	1.2
0.15	1	3	1	0	0	1
0.2	0	1	0	0	0	0.2
0.25	0	0	0	0	0	0
0.3	0	0	0	0	0	0
0.35	0	0	0	0	0	0
0.4	0	0	0	0	0	0
0.45	0	0	0	0	0	0
0.5	0	0	0	0	0	0
0.55	0	0	0	0	0	0
0.6	0	0	0	0	0	0
0.65	0	0	0	0	0	0
0.7	0	0	0	0	0	0
0.75	0	0	0	0	0	0
0.8	0	0	0	0	0	0
0.85	0	0	0	0	0	0
0.9	0	0	0	0	0	0
	26	29	28	29	29	28
SEM						1

## Sheet: Supp. Table 4
Supplementary Table 5. ZYP1-N terminus antibody foci counts on scep3-2-/- leptotene nuclei
	Cell numbers and ZYP1 foci frequencies
Cell area (µm2)	1	2	3	4	5	Mean
0.05	31	34	35	32	29	32.2
0.1	0	0	2	0	1	0.6
0.15	0	0	0	0	0	0
0.2	0	0	0	0	0	0
0.25	0	0	0	0	0	0
0.3	0	0	0	0	0	0
0.35	0	0	0	0	0	0
0.4	0	1	0	0	0	0.2
0.45	0	0	0	0	0	0
0.5	0	0	0	0	0	0
0.55	0	0	0	0	0	0
0.6	0	0	0	0	0	0
0.65	0	0	0	0	0	0
0.7	0	0	0	0	0	0
0.75	0	0	0	0	0	0
0.8	0	0	0	0	0	0
0.85	0	0	0	0	0	0
0.9	0	0	0	0	0	0
	31	35	37	32	30	33
SEM						1

## Sheet: Supp. Table 5
Supplementary Table 1. Primers sequences used in this study.
Primer name	Sequence (3’-5’)	Application
3’ anchor primer	GACCACGCGTATCGATGTCGAC	Cloning
SCEP3-3PR-F1	CTAAGACGACCAAGGAGCCTG	Cloning
SCEP3-3PR-F2	AGTCCACAGACTAAGTCTCATT	Cloning
SCEP3F1NdeI	ATACATATGTCTGCACCTGCTAAAAG	Cloning
SCEP3R1SalI	CCCGTCGACTCATGTGTCCCTTAAAGTCAAC	Cloning
SCEP3R1ClaI	CCCATCGATTCATGTGTCCCTTAAAGTCAAC	Cloning
C-Terminus-F	GGGCATATGATTGAGCTTGTCAATACGG	Cloning
C-Terminus-R	CCCGGATCCATGTGTCCCTTAAAGTCAAC	Cloning
SCEP3-480-576 F	GGGCATATGATTGAGCTTGTCAATACGG	Cloning
SCEP3-480-576 R	CCCGGATCCTTCCCAGAGAATTCAACTTGG	Cloning
SCEP3-714-801 F	GGGCATATGCAGACTAAGTCTCATTACC	Cloning
SCEP3-714-801 R	CCCGGATCCATGTGTCCCTTAAAGTCAAC	Cloning
GBK_SCEP1_f	CATGGAGGCCGAATTCATGGAGGAGTATCTACAGTATATG	Cloning
GBK_SCEP1_r	GGATCCCCGGGAATTCTTATTAATCTAAACCAACACTGTATTC	Cloning
GAD_SCEP1_f	GGAGGCCAGTGAATTCATGGAGGAGTATCTACAGTATATG	Cloning
GAD_SCEP1_r	CACCCGGGTGGAATTCTTATTAATCTAAACCAACACTGTATTC	Cloning
GAD_SCEP2_f	GGAGGCCAGTGAATTCATGGCGGGAATCGATACGCAG	Cloning
GAD_SCEP2_r	CACCCGGGTGGAATTCTTATTAAGTGAGAACTTGCACTGAATTC	Cloning
GBK_SCEP2_f	CATGGAGGCCGAATTCATGGCGGGAATCGATACGCAG	Cloning
GBK_SCEP2_r	GGATCCCCGGGAATTCTTATTAAGTGAGAACTTGCACTGAATTC	Cloning
HEI10F	CGCCATATGATGAGATGCAACGCGTGTT	Cloning
HEI10R	CGCGGATCCCTATAGCGTGAACAGCTGA	Cloning
MLH1F	GAATTCATGATCGACGATTCGTCTTCTTACGG	Cloning
MLH1R	GGATCCTTAGCATCGTTCGAATATCTTGTAC	Cloning
ZYP1F1	AGGCCATGGAGAAGTTAGGGTTTCCGGCGATG	Cloning
ZYP1R1	AGGGATCCACTTCAATCAAATGCATAGGGATC	Cloning
AT3G22880F	TCTGCGAGTTCTCCTCTTCC	dmc1 genotyping
AT3G22880R	GCATACATTGACACAGAGGG	dmc1 genotyping
SAIL_170 LB	GGATAAATAGCCTTGCTTCC	dmc1 genotyping
AT3G13170F	CCACAATGGATTGTGCTGTG	spo11-1 genotyping
AT3G13170R	ACCTACAGAATCGGTGAGTC	spo11-1 genotyping
SAIL_131704 LB	TGGTTCACGTAGTGGGCCATCG	spo11-1 genotyping
AT4G18490TDNAF1	GATTCAGCCAGTTATCCGAG	scep3-1/2 genotyping
AT4G18490TDNAR1	TAGGCCTTCCCAGAGAATTC	scep3-1/2 genotyping
SALK 098044 LB	GTTCACGTAGTGGGCCATCG	scep3-1/2 genotyping
SCEP3-GABI-F	GGTACAGACACTCAGGCAGA	scep3-3 genotyping
SCEP3-GABI-R	GAGAAGACTCAAGCACATGG	scep3-3 genotyping
SCEP3-GABI-TDNA-R	CTAATTCCTAAAACCAAAATCCAG	scep3-3 genotyping
ASY1-4 F	CTGGCGAATGATTGATTAGC	asy1-4 genotyping
ASY1-4 R	TTTGCAAGCTGAACTCCTGA	asy1-4 genotyping
ASY1-4-SALK-RB	CGCTCATGATCAGATTGTCG	asy1-4 genotyping
ASY3-1 F1	AGGAGATGCTTCTGGAGAAC	asy3-1 genotyping
ASY3-1 R1	CTGGTGCCAACTTAGGTCGC	asy3-1 genotyping
ASY3-1-TDNA-F	GTTCACGTAGTGGGCCATCG	asy3-1 genotyping
ASY4-1 F	CCATGAGGCCCAATGATGTT	asy4-1 genotyping
ASY4-1 R	AAGCGATACATGAGCATACCA	asy4-1 genotyping
ASY4-1-Indel-F	TGCGGCTTCAACACATTACA	asy4-1 genotyping
ASY4-1-Indel-R	TGGACACACTGCCAGAAAGA	asy4-1 genotyping
MSH5-1 F	CATAAGTGCGCTCCTGCAC	msh5-1 genotyping
MSH5-1 R	TCACTAAGGCCTGCTGAATTTG	msh5-1 genotyping
MSH5-1-TDNA-F	GTGCTTTACGGCACCTCGAC	msh5-1 genotyping
PCH2-1 F	CAGTGCAAATAGCCGTCGCTGAG	pch2-1 genotyping
PCH2-1 R	CTCACATGGTCCTTCTTCAATGAGC	pch2-1 genotyping
PCH2-1-TDNA-F	GCTTCCTATTATATCTTCCCAAATTACCAATACA	pch2-1 genotyping
ZYP1-1-F	CTCGCATTTGCTGGTTTAAAGAGTC	zyp1-1 genotyping
ZYP1-1-R	TGCGTATATTGCTAGGTTTATATTG	zyp1-1 genotyping
ZYP1-SALK-LBa1	TGGTTCACGTAGTGGGCCATCG	zyp1-1 genotyping
SCEP3-1_3234F	AGAGAAGTCCATCTTGCAGATCA	qPCR
SCEP3-1_3495R2	CTGCAAAGATTCGACTCCGG	qPCR
ACT2_1219F	CCCGCTATGTATGTCGCCAT	qPCR
ACT2_1444R	CAAGACGGAGGATGGCATGA	qPCR
UBQ5_185F	CCATCGACAATGTGAAGGCG	qPCR
UBQ5_305R	TGGATGTTGTAGTCGGCGAG	qPCR
