# Supplementary material for: SCEP3 initiates synapsis and implements crossover interference in Arabidopsis
Source: Nat Plants. 2025 Nov 18;11(12):2531–47. doi: 10.1038/s41477-025-02155-x (PMC12711579; doi:10.1038/s41477-025-02155-x)
Supplement: Supplementary file 4 — Statistical source data for Figs. 1x,y,c′,d′ and 3c and Extended Data Fig. 1b,c. [file 41477_2025_2155_MOESM4_ESM.xlsx]

## Sheet: Fig_1x
Chiasma counts per cell
Wild type											scep3-2 +/-											scep3-2 -/-
		Chromosome number											Chromosome number											Chromosome number
Count	cell name	1	2	3	4	5	Total	bivalents	univalent pairs		Count	cell name	1	2	3	4	5	Total	bivalents	univalent pairs		Count	cell name	1	2	3	4	5	Total	bivalents	univalent pairs
1	2	3	2	1	1	2	9	5	0		1	1	2	1	2	2	2	9	5	0		1	9	2	0	1	1	1	5	4	1
2	3	2	2	2	1	2	9	5	0		2	2	2	2	2	2	2	10	5	0		2	10	2	1	0	1	2	6	4	1
3	4	2	2	2	2	2	10	5	0		3	4	2	1	1	2	1	7	5	0		3	11	2	2	1	1	1	7	5	0
4	6	2	2	2	1	2	9	5	0		4	5	2	1	2	2	2	9	5	0		4	12a	1	1	2	1	1	6	5	0
5	7	2	2	2	2	2	10	5	0		5	7	2	2	2	2	2	10	5	0		5	14	1	1	1	1	0	4	4	1
6	8	2	2	2	2	2	10	5	0		6	8	1	1	2	1	2	7	5	0		6	15	1	0	2	2	1	6	4	1
7	9	2	2	2	2	2	10	5	0		7	10	2	2	2	2	2	10	5	0		7	16	1	1	1	0	0	3	3	2
8	10	2	1	2	2	2	9	5	0		8	11	2	1	2	2	2	9	5	0		8	18	0	1	2	1	2	6	4	1
9	11	2	2	2	3	2	11	5	0		9	12	2	1	2	2	2	9	5	0		9	19	2	1	1	1	1	6	5	0
10	12	3	2	2	1	2	10	5	0		10	13	2	2	2	2	2	10	5	0		10	21	2	1	1	2	1	7	5	0
11	13	2	1	1	1	2	7	5	0		11	16	1	2	2	2	1	8	5	0		11	22	2	2	1	1	2	8	5	0
12	14	2	1	1	2	2	8	5	0		12	17	2	2	2	1	2	9	5	0		12	23	1	1	1	1	1	5	5	0
13	15	3	1	2	2	2	10	5	0		13	18	2	1	2	1	2	8	5	0		13	24	1	1	1	2	1	6	5	0
14	16	2	2	2	1	2	9	5	0		14	19	2	1	2	1	2	8	5	0		14	26	2	1	1	1	2	7	5	0
15	17	2	2	2	2	2	10	5	0		15	20	2	2	2	2	2	10	5	0		15	27a	2	1	1	2	1	7	5	0
16	20	2	1	2	2	3	10	5	0		16	21	2	1	2	2	2	9	5	0		16	28	2	2	2	1	1	8	5	0
17	23	2	2	2	1	2	9	5	0		17	22	2	2	2	2	2	10	5	0		17	29	3	2	1	1	2	9	5	0
18	24	2	1	2	1	2	8	5	0		18	23	2	1	2	1	2	8	5	0		18	30	2	2	1	0	1	6	4	1
19	35	3	2	1	1	2	9	5	0		19	24	2	1	2	1	2	8	5	0		19	31	2	1	1	1	1	6	5	0
20	36	2	2	2	1	2	9	5	0		20	25	2	1	2	2	2	9	5	0		20	32	0	2	1	1	1	5	4	1
21	37	3	2	2	1	2	10	5	0		21	26	2	2	2	2	2	10	5	0		21	33	1	1	1	2	1	6	5	0
22	38	2	1	2	2	2	9	5	0		22	27	1	2	2	2	2	9	5	0		22	34	1	1	1	2	1	6	5	0
23	39	2	1	2	2	2	9	5	0		23	28	1	2	2	2	2	9	5	0		23	35	1	1	2	1	2	7	5	0
24	40	2	1	2	2	3	10	5	0		24	29	2	2	2	2	2	10	5	0		24	36	2	0	1	2	2	7	4	1
25	41	3	1	2	1	2	9	5	0		25	30	2	2	2	2	2	10	5	0		25	37	2	1	1	1	0	5	4	1
26	42	2	1	2	2	1	8	5	0		26	31	2	2	2	2	2	10	5	0		26	38	1	1	1	1	1	5	5	0
27	43	2	1	3	2	2	10	5	0		27	32	2	1	2	2	2	9	5	0		27	40	2	1	1	2	2	8	5	0
28	44	3	2	2	1	2	10	5	0		28	33	2	1	2	1	1	7	5	0		28	41	2	1	0	1	2	6	4	1
29	45	2	1	2	1	2	8	5	0		29	34	2	2	1	2	2	9	5	0		29	42	2	2	2	2	2	10	5	0
30	46	3	1	2	1	2	9	5	0		30	35	2	2	2	2	2	10	5	0		30	43	2	1	1	1	1	6	5	0
31	48	2	1	1	1	2	7	5	0		31	36	2	2	2	1	1	8	5	0		31	44	1	1	2	1	2	7	5	0
32	49	2	1	2	1	2	8	5	0		32	37	2	2	2	2	2	10	5	0		32	45	1	1	1	1	1	5	5	0
33	51	2	2	1	1	2	8	5	0		33	38	2	2	2	2	2	10	5	0		33	46	3	1	1	2	2	9	5	0
34	52	2	2	2	1	2	9	5	0		34	39	2	2	1	2	2	9	5	0		34	47	1	2	0	1	2	6	4	1
35	53	3	1	2	2	2	10	5	0		35	40	2	2	2	2	2	10	5	0		35	48	2	1	1	1	2	7	5	0
36	54	2	2	2	1	2	9	5	0		36	41	2	1	2	2	2	9	5	0		36	slide 5 7	3	1	1	2	2	9	5	0
37	55	3	1	2	1	2	9	5	0		37	42	2	2	2	2	2	10	5	0		37	8	1	2	1	1	3	8	5	0
38	57	1	1	2	1	2	7	5	0		38	43	2	1	1	1	2	7	5	0		38	16	1	1	1	2	2	7	5	0
39	60	2	2	2	2	3	11	5	0		39	44	2	2	2	2	1	9	5	0		39	17	2	1	1	2	2	8	5	0
40	61	2	1	2	1	2	8	5	0		40	45	2	2	2	2	2	10	5	0		40	18	2	0	1	1	2	6	4	1
41	62	2	2	2	1	2	9	5	0		41	48	2	2	2	2	2	10	5	0		41	slide 8 10	2	2	1	0	2	7	4	1
42	64	4	1	1	1	2	9	5	0		42	49	2	1	1	2	2	8	5	0		42	11	1	1	1	0	2	5	4	1
43	65	2	2	2	3	2	11	5	0		43	39	2	2	2	2	2	10	5	0		43	12	2	1	1	1	2	7	5	0
44	66	2	1	2	1	2	8	5	0		44	40	2	1	2	1	2	8	5	0		44	13	3	1	1	2	1	8	5	0
45	4	2	2	2	1	2	9	5	0		45	42	1	2	2	2	2	9	5	0		45	14	1	1	1	1	2	6	5	0
46	6	2	2	2	2	2	10	5	0		46	43	2	1	2	1	2	8	5	0		46	24	1	1	2	1	2	7	5	0
47	8	2	2	2	1	2	9	5	0		47	45	1	2	2	1	2	8	5	0		47	25	2	2	1	2	2	9	5	0
48	9	2	1	2	1	2	8	5	0		48	47	2	2	1	2	2	9	5	0		48	26	1	1	0	1	2	5	4	1
49	col fish 9	2	2	2	1	3	10	5	0		49	48	2	2	2	1	2	9	5	0		49	27	2	1	2	2	1	8	5	0
50	10	2	1	2	1	2	8	5	0		50	49	2	2	2	2	2	10	5	0		50	28	3	2	1	1	1	8	5	0
51	11	3	2	1	1	2	9	5	0		51	49a	2	1	2	2	2	9	5	0		51	29	1	1	1	1	2	6	5	0
52	12	2	1	2	1	2	8	5	0		52	50	2	2	1	1	1	7	5	0		52	30	1	0	1	1	2	5	4	1
53	13	2	2	2	2	2	10	5	0			mean chiasmata per cell	1.88462	1.61538	1.86538	1.73077	1.88462	8.98077				53	31	2	1	1	1	2	7	5	0
54	16a	2	1	2	1	1	7	5	0													54	32	2	2	2	1	3	10	5	0
55	16b	2	2	2	2	3	11	5	0													55	19	2	1	1	1	2	7	5	0
56	2	2	2	2	1	3	10	5	0													56	20	2	0	1	0	2	5	3	2
57	36	2	1	2	1	3	9	5	0													57	22	3	1	2	1	1	8	5	0
58	35	2	1	2	1	2	8	5	0													58	33	1	1	2	2	2	8	5	0
mean chiasmata per cell		2.2069	1.51724	1.87931	1.39655	2.08621	9.08621															mean chiasmata per cell		1.65517	1.12069	1.13793	1.2069	1.55172	6.67241

## Sheet: Fig_1y
Chiasma counts per chromosome
	Chromosome 1					Chromosome 2				Chromosome 3				Chromosome 4				Chromosome 5
	Wild type	scep3-2 +/-	scep3-2 -/-			Wild type	scep3-2 +/-	scep3-2 -/-		Wild type	scep3-2 +/-	scep3-2 -/-		Wild type	scep3-2 +/-	scep3-2 -/-		Wild type	scep3-2 +/-	scep3-2 -/-
	3	2	2			2	1	0		1	2	1		1	2	1		2	2	1
	2	2	2			2	2	1		2	2	0		1	2	1		2	2	2
	2	2	2			2	1	2		2	1	1		2	2	1		2	1	1
	2	2	1			2	1	1		2	2	2		1	2	1		2	2	1
	2	2	1			2	2	1		2	2	1		2	2	1		2	2	0
	2	1	1			2	1	0		2	2	2		2	1	2		2	2	1
	2	2	1			2	2	1		2	2	1		2	2	0		2	2	0
	2	2	0			1	1	1		2	2	2		2	2	1		2	2	2
	2	2	2			2	1	1		2	2	1		3	2	1		2	2	1
	3	2	2			2	2	1		2	2	1		1	2	2		2	2	1
	2	1	2			1	2	2		1	2	1		1	2	1		2	1	2
	2	2	1			1	2	1		1	2	1		2	1	1		2	2	1
	3	2	1			1	1	1		2	2	1		2	1	2		2	2	1
	2	2	2			2	1	1		2	2	1		1	1	1		2	2	2
	2	2	2			2	2	1		2	2	1		2	2	2		2	2	1
	2	2	2			1	1	2		2	2	2		2	2	1		3	2	1
	2	2	3			2	2	2		2	2	1		1	2	1		2	2	2
	2	2	2			1	1	2		2	2	1		1	1	0		2	2	1
	3	2	2			2	1	1		1	2	1		1	1	1		2	2	1
	2	2	0			2	1	2		2	2	1		1	2	1		2	2	1
	3	2	1			2	2	1		2	2	1		1	2	2		2	2	1
	2	1	1			1	2	1		2	2	1		2	2	2		2	2	1
	2	1	1			1	2	1		2	2	2		2	2	1		2	2	2
	2	2	2			1	2	0		2	2	1		2	2	2		3	2	2
	3	2	2			1	2	1		2	2	1		1	2	1		2	2	0
	2	2	1			1	2	1		2	2	1		2	2	1		1	2	1
	2	2	2			1	1	1		3	2	1		2	2	2		2	2	2
	3	2	2			2	1	1		2	2	0		1	1	1		2	1	2
	2	2	2			1	2	2		2	1	2		1	2	2		2	2	2
	3	2	2			1	2	1		2	2	1		1	2	1		2	2	1
	2	2	1			1	2	1		1	2	2		1	1	1		2	1	2
	2	2	1			1	2	1		2	2	1		1	2	1		2	2	1
	2	2	3			2	2	1		1	2	1		1	2	2		2	2	2
	2	2	1			2	2	2		2	1	0		1	2	1		2	2	2
	3	2	2			1	2	1		2	2	1		2	2	1		2	2	2
	2	2	3			2	1	1		2	2	1		1	2	2		2	2	2
	3	2	1			1	2	2		2	2	1		1	2	1		2	2	3
	1	2	1			1	1	1		2	1	1		1	1	2		2	2	2
	2	2	2			2	2	1		2	2	1		2	2	2		3	1	2
	2	2	2			1	2	0		2	2	1		1	2	1		2	2	2
	2	2	2			2	2	2		2	2	1		1	2	0		2	2	2
	4	2	1			1	1	1		1	1	1		1	2	0		2	2	2
	2	2	2			2	2	1		2	2	1		3	2	1		2	2	2
	2	2	3			1	1	1		2	2	1		1	1	2		2	2	1
	2	1	1			2	2	1		2	2	1		1	2	1		2	2	2
	2	2	1			2	1	1		2	2	2		2	1	1		2	2	2
	2	1	2			2	2	2		2	2	1		1	1	2		2	2	2
	2	2	1			1	2	1		2	1	0		1	2	1		2	2	2
	2	2	2			2	2	1		2	2	2		1	1	2		3	2	1
	2	2	3			1	2	2		2	2	1		1	2	1		2	2	1
	3	2	1			2	1	1		1	2	1		1	2	1		2	2	2
	2	2	1			1	2	0		2	1	1		1	1	1		2	1	2
	WT	scep3-2 +/-	scep3-2 -/-			WT	scep3-2 +/-	scep3-2 -/-		WT	scep3-2 +/-	scep3-2 -/-		WT	scep3-2 +/-	scep3-2 -/-		WT	scep3-2 +/-	scep3-2 -/-
0	0	0	2		0	0	0	5	0	0	0	4	0	0	0	4	0	0	0	3
1	1	6	21		1	25	20	35	1	8	7	39	1	33	14	32	1	1	6	21
2	39	46	24		2	27	32	12	2	43	45	9	2	17	38	16	2	47	46	27
3	11	0	5		3	0	0	0	3	1	0	0	3	2	0	0	3	4	0	1
4	1	0	0		4	0	0	0	4	0	0	0	4	0	0	0	4	0	0	0

## Sheet: Fig_1cc
HEI10 foci counts
Wild type					scep3-2 +/-					scep3-2 -/-
ID	Foci no.	Total area	Average focus area		ID	Foci no.	Total area	Average focus area		ID	Foci no.	Total area	Average focus area
113	11	1.398	0.127091		164	19	2.621	0.137947		165	13	1.098	0.0844615
114	10	2.101	0.2101		168	11	2.105	0.191364		166	13	0.607	0.0466923
117	11	3.029	0.275364		173	14	3.674	0.262429		167	15	1.003	0.0668667
118	10	1.365	0.1365		154	30	4.393	0.146433		168	12	1.265	0.105417
122	11	6.71	0.61		188	13	2.176	0.167385		169	18	1.331	0.0739444
123	13	2.259	0.173769		185_1	25	2.829	0.11316		170	10	1.082	0.1082
124	13	0.936	0.072		185_2	16	4.668	0.29175		171	15	1.581	0.1054
130	15	1.148	0.0765333		153	14	1.494	0.106714		173	22	1.71	0.0777273
131	12	1.431	0.11925		170_1	16	2.438	0.152375		174	15	1.369	0.0912667
132	12	0.932	0.0776667		170_2	16	1.231	0.0769375		175	17	2.188	0.128706
133	14	0.982	0.0701429		187	20	1.793	0.08965		176	15	1.198	0.0798667
134	10	0.928	0.0928		160	18	3.79	0.210556		178	13	2.184	0.168
136	10	0.803	0.0803		178	22	2.072	0.0941818		179	15	0.919	0.0612667
140	12	1.56	0.13		172	14	1.885	0.134643		180	19	1.88	0.0989474
143	8	2.088	0.261		167	17	4.218	0.248118		181	14	1.693	0.120929
145	16	1.801	0.112562		161	15	1.905	0.127		182	14	0.749	0.0535
146	10	1.098	0.1098		165	17	2.829	0.166412		183	20	1.714	0.0857
147	16	2.051	0.128188		155	33	3.133	0.0949394		184	16	3.187	0.199187
148	15	1.069	0.0712667		186	22	2.708	0.123091		185	18	1.032	0.0573333
149	13	2.23	0.171538		174	22	3.253	0.147864		186	22	1.514	0.0688182
150	14	5.795	0.413929		180	19	1.643	0.0864737		188	15	1.693	0.112867
Avg	12.1905	1.98638	0.16761		181	11	0.77	0.07		189	14	1.398	0.0998571
SD	2.22753	1.5395	0.132361		158	16	2.887	0.180438		191	16	3.257	0.203563
SEM	0.486088				177	16	3.994	0.249625		192	13	3.191	0.245462
					183	20	1.831	0.09155		193	16	1.568	0.098
					162	16	1.835	0.114687		194	16	0.728	0.0455
					150	13	1.194	0.0918462		197	16	1.028	0.06425
					171	16	1.502	0.093875		201	18	0.118	0.00655556
					156	22	1.914	0.087		209	19	1.086	0.0571579
					134	17	2.267	0.133353		212	15	1.252	0.0834667
					Avg	18	2.50173	0.142727		Avg	15.8	1.48743	0.0966303
					SD	5.01033	1.01574	0.0597312		SD	2.78419	0.736128	0.0509058
					SEM	0.914758				SEM	0.508322

## Sheet: Fig_1dd
Chromosome configurations at meiotic metaphase I
Wild type							scep3-2 -/-							asy1-4						asy1-4/scep3-2						asy3-1						asy3-1/scep3-2						asy4-1						asy4-1/scep3-2
Image	Chiasmata	Univalents	Rods	Rings	Non-homologous bridges		Identifier	Chiasmata	Univalents	Rods	Rings	Bridges		Identifier	Chiasmata	Univalents	Rods	Rings		Identifier	Chiasmata	Univalents	Rods	Rings		Identifier	Chiasmata	Univalents	Rods	Rings		Identifier	Chiasmata	Univalents	Rods	Rings		Identifier	Chiasmata	Univalents	Rods	Rings		Identifier	Chiasmata	Univalents	Rods	Rings
158	7	0	3	2	0		9	7	2	1	3	0		1	3	6	1	1		14	2	6	2	0		12	5	2	2	2		17	4	4	2	1		14	5	2	3	1		9	6	0	4	1
115	11	0	1	4	0		11	6	2	2	1	0		7	2	6	2	0		15	1	8	1	0		13	3	4	3	0		20	4	6	1	1		15	6	2	2	2		10	5	4	1	2
119	10	0	2	3	0		13	6	0	4	1	0		11	2	8	2	0		16	1	8	1	0		14	5	0	5	0		23	3	4	3	0		18	6	0	2	2		11	5	2	3	1
148	11	0	2	3	0		14	4	4	2	1	0		12	1	8	1	0		17	1	8	1	0		16	2	6	2	0		24	1	8	1	0		19	7	0	3	2		15	7	2	1	3
149	9	0	1	4	0		22	3	4	3	0	0		13	2	6	2	0		18	0	10	0	0		17	3	2	3	0		26_1	3	4	3	0		21	5	0	5	0		17	5	2	3	1
151	8	0	3	2	0		23	6	2	2	2	0		14	2	6	2	0		19	1	8	1	0		18	3	4	3	0		26_2	3	4	3	0		22	4	2	4	0		22	6	2	2	2
155	9	0	2	3	0		24	7	0	3	2	0		15	0	10	0	0		20	2	8	0	1		19	3	4	3	0		26_3	2	6	2	0		23	3	4	3	0		23	5	2	3	1
152	9	0	1	4	0		26	4	2	4	0	0		16	2	6	2	0		21	2	6	2	0		20	2	6	2	0		26_4	4	4	2	1		24	6	2	2	2		24	6	0	4	1
150	9	0	3	2	0		27	5	2	3	1	0		17	3	4	3	0		22	2	6	2	0		22	5	2	3	1		26_5	4	2	4	0		26	3	4	3	0		25	6	2	2	2
143	11	0	1	4	0		28	5	2	3	1	2		19	3	4	3	0		24	2	8	0	1		24	2	6	2	0		26_6	5	2	3	1		27_1	6	2	2	2		26	3	4	3	0
142	10	0	0	5	0		29	7	2	2	2	0		22_1	3	6	1	1		24_2	1	8	1	0		25	2	6	2	0		26_7	1	6	1	0		27_2	4	4	1	1		27	6	2	2	2
116	11	0	1	4	0		30	6	0	4	1	1		22_2	4	4	2	1		25	3	6	1	1		28	6	0	3	2		26_8	3	4	3	0		28	7	0	4	1		28	8	0	3	2
124	12	0	0	5	0		31	6	2	2	2	0		23	2	6	2	0		26	2	6	0	2		29	5	4	2	1		26_9	3	4	3	0		30	6	0	4	1		29	5	2	3	1
11	7	0	2	3	0		32	8	0	2	3	0		24	2	8	0	1		29	4	4	2	1		30	5	0	4	1		26_10	2	6	2	0		31	6	4	1	2		30	4	4	2	1
12	7	0	2	3	0		33	6	2	2	2	0		25	2	8	2	0		30	1	8	1	0		32	4	2	3	1		26_11	1	8	1	0		32	6	2	2	2		31	2	6	2	0
13	9	0	2	3	0		38	5	4	1	2	0		26	3	4	3	0		32	2	6	2	0		33	4	2	4	0		26_12	2	8	0	1		33	6	0	4	1		32	5	2	3	1
16	8	0	2	3	0		39	5	2	3	1	0		31_1	2	6	2	0		33	1	8	1	0		34	3	4	3	0		27_1	1	8	1	0		34	5	2	3	1		33	7	0	3	2
1	11	0	1	4	0		40	8	0	2	3	0		31_2	1	8	1	0		36	0	10	0	0		35	5	0	5	0		27_2	4	6	0	2		35	5	2	3	1		34	7	0	3	2
2	9	0	1	4	0		41	8	4	0	3	0		31_3	3	6	1	1		37	2	8	0	1		36	3	4	1	2		27_3	3	4	3	0		37	5	2	3	1		35	6	0	4	1
3	10	0	1	4	0		42	6	0	4	1	1		31_4	1	8	1	0		37_2	1	8	1	0		37	3	3	3	0		28_1	6	2	2	2		38	5	2	3	1		36	6	0	4	1
4	12	0	0	5	0		43	10	0	1	4	1		33	4	4	2	1		37_3	2	6	2	0		38	3	4	3	0		28_2	3	4	3	0		40	6	0	4	1		37	6	2	2	2
5	9	0	2	3	0		44	5	2	3	1	1		34	1	8	1	0		37_4	1	8	1	0		39	4	3	2	1		29	4	4	2	1		41	5	2	3	1		38	4	2	4	0
6	10	0	1	4	0		45	5	2	3	1	0		35_1	2	8	0	1		37_5	1	8	1	0		40	1	6	1	0		31	3	4	3	0		42	5	2	3	1		41	6	0	4	1
7	10	0	1	4	0		46	4	4	2	1	0		35_2	2	6	2	0		38	0	10	0	0		41	5	0	4	1		33	4	2	4	0		43	7	2	2	2		42	5	2	3	1
8	12	0	0	5	0		47	5	2	3	1	0		36_1	1	8	1	0		38_2	1	8	1	0		42	6	0	4	1		36	3	6	1	1		46	6	2	2	2		43	3	6	1	1
9	10	0	0	5	0		48	8	0	3	2	1		36_2	1	8	1	0		39	1	8	1	0		45	4	2	3	1		37	5	2	3	1		47	4	0	4	0		45	6	2	2	2
10	10	0	1	4	0		49	5	6	0	2	1		37	2	6	2	0		40	1	8	1	0		47	4	2	4	0		42	5	4	1	2		48	4	2	4	0		46	5	2	3	1
11	7	0	3	2	0		50	8	2	1	3	0		38	4	4	2	1		40_2	2	6	2	0		48	2	8	0	1		43	3	6	1	1		49	4	4	2	1		47	3	4	3	0
12	9	0	0	5	0		51	5	2	3	1	1		39	2	6	2	0		41	1	8	1	0		49	4	2	4	0		44	3	6	1	1		50	3	6	1	1		48	4	4	2	1
13	9	0	1	4	0		52	3	4	3	0	0		40	3	4	3	0		42	2	8	0	1		50	3	4	3	0		46	1	8	1	0		51	7	0	3	2		49	5	2	3	1
14	9	0	1	4	0		53	6	2	2	2	0		41	1	8	1	0		43	2	8	0	1		51	2	6	2	0		47	4	8	0	2		52	6	0	4	1		51	6	4	0	3
15	11	0	0	5	0		54	7	2	1	3	0		42	1	8	1	0		45	2	6	2	0		52	6	2	2	2		50	5	2	3	1		53	6	2	2	2		52	2	6	2	0
16	11	0	0	5	0		55	5	2	3	1	0		43	4	2	4	0		46	1	8	1	0		53	5	2	3	1		51	4	4	2	1		54	4	2	4	0		53	4	4	2	1
17	8	0	2	3	0		56	8	2	2	2	0		44	4	6	0	2		47	3	4	3	0		53_2	4	2	4	0		52	4	4	2	1		55	6	0	4	1		54	5	2	3	1
18	10	0	1	4	0		57	7	2	1	3	0		45	0	10	0	0		47_2	1	8	1	0		54_1	4	6	0	2		53	3	4	3	0		56	7	0	3	2		55	5	2	3	1
19	9	0	1	4	0		59	5	4	2	1	0		46	3	4	3	0		48	2	8	0	1		54_2	3	4	3	0		54	2	6	2	0		57	6	0	4	1		56	6	2	2	2
20	9	0	2	3	0		60	6	4	1	2	0		47	3	4	3	0		49	1	8	1	0		54_3	6	0	4	1		55	2	6	2	0		58	5	0	5	0		57	5	4	2	1
21	10	0	0	5	0		61	6	2	2	2	0		48	2	6	2	0		50	2	8	0	1		54_4	3	4	3	0		56	3	4	3	0		59	6	0	4	1		58	8	0	3	2
22	9	0	1	4	0		62	6	2	2	2	0		49	2	6	2	0		51	1	8	1	0		54_5	3	4	3	0		57	2	8	0	1		60	7	2	2	2		59	6	2	2	2
23	9	0	2	3	0		65	6	0	4	1	0		50	1	8	1	0		52	2	8	0	1		54_6	5	4	2	1		58	2	8	0	1		61	6	4	1	2		60	5	4	2	1
24_1	9	0	2	3	0		66	7	0	3	2	0		51	2	6	2	0		2	1	8	1	0		54_7	3	4	3	0		59	3	6	1	1		62	5	2	3	1		61	5	2	3	1
24_2	10	0	0	5	0		71	7	0	3	2	2		52	1	8	1	0		4	1	8	1	0		55	1	8	1	0		60	4	4	2	1		63	3	6	1	1		62	7	0	3	2
24_3	10	0	1	4	0		5.9_005	7	2	1	3	0		53	1	8	1	0		10	1	8	1	0		57	4	6	2	0		61	2	8	0	1		64	7	0	3	2		63_1	6	2	2	2
6	11	0	0	5	0		8.9_002	5	2	3	1	0		54	3	6	1	1		12	1	8	1	0		58	3	4	3	0		63	4	4	2	1		65	7	0	3	2		63_2	7	0	3	2
11	10	0	1	4	0		8.9_003	6	0	4	1	0		55	3	4	3	0		13	2	6	2	0		59	6	0	4	1		64	2	8	0	1		66	5	0	5	0		64	6	0	3	2
3_1	10	0	0	5	0		8.9_004	5	2	3	1	0		56	2	8	2	0		14	3	6	1	1		61	3	4	3	0		66	3	4	3	0		67	3	4	3	0		65_1	5	2	3	1
3_2	10	0	0	5	0		8.9_005_1	5	2	3	1	0		57	3	4	3	0		15	2	6	2	0		62	1	8	1	0		67	8	2	1	3		68	6	2	3	1		65_2	7	0	3	2
3_3	9	0	1	4	0		8.9_005_2	3	4	1	1	0		58	3	4	3	0		17	3	4	3	0		63	4	2	4	0		69	2	6	2	0		69	6	0	4	1		65_3	4	2	4	0
3_4	9	0	1	4	0		8.9_005_4	7	2	1	3	0		61	4	2	4	0		18	1	8	1	0		65	3	6	1	1		70	4	2	4	0		70	9	2	1	3
3_5	8	0	2	3	0		8.9_007	4	4	2	1	0		62_1	5	4	1	2		19	1	8	1	0		66	3	4	3	0		71	4	2	4	0
3_6	9	0	1	4	0		8.9_008	5	4	1	2	0		62_2	2	6	2	0		20	1	8	1	0		66_2	5	2	3	1		72	4	4	2	1
							8.9_009	8	0	2	3	0		63	2	6	2	0								68	5	0	5	0
							8	6	2	2	2	0		63_2	3	4	3	0								69	5	0	5	0
							10	6	0	4	1	1		64	3	4	3	0
							14	8	0	2	3	2
							16	7	0	3	2	0
							23	9	0	1	4	1
							24	6	2	2	2	2
							28	4	2	4	0	1
							29	5	4	1	2	0
							30	4	2	4	0	0
							31_1	7	0	3	2	0
							31_2	4	2	4	0	0
							32	3	4	3	0	0
							33	6	2	2	2	1
							34	4	4	2	1	1
							35	5	2	3	1	0
							36	6	2	2	2	0
							37	5	4	1	2	0
							38	5	4	1	2	0
							39	7	0	3	2	0
							40	6	2	2	2	0
							41	7	0	3	2	0
							42	8	0	2	3	0
							43	5	2	3	1	0
							44	7	2	1	3	0
							45_1	7	0	3	2	0
							45_2	6	2	2	2	0
							46	7	0	3	2	1
							47	8	0	2	3	0
							48	6	2	2	2	1
							49	5	4	1	2	1
							50	6	0	3	2	2
							51	8	0	2	3	1
							52	4	2	4	0	1
							53	6	2	2	2	1
							54	6	2	2	2	0
							55	7	0	3	2	0
							56	6	2	2	2	0
							57	6	2	2	2	0
							58	6	2	2	2	0
							59	8	0	2	3	0
							60	4	4	2	1	0
							62	4	4	2	1	0
							63_1	4	4	2	1	0
							63_2	6	2	2	2	0
							63_3	8	0	3	2	0
							64	6	2	2	2	0
							65	4	4	2	1	0
							66	4	2	4	0	0
[truncated: 35 more columns]

## Sheet: Fig_3c
Axial distance measurements in wild type and scep3-2 -/-
Wild type					scep3-2 -/-
No.	Interpeak distance (µM)				No.	Interpeak distance (µM)
	Cell 1	Cell 2	Cell 3			Cell 1	Cell 2	Cell 3
1	0.28224	0.17652	0.211745		1	0.38838	0.52961	0.423689
2	0.28243	0.282437	0.317617		2	0.24709	0.494304	0.459
3	0.211828	0.21183	0.211745		3	0.353074	0.423689	0.459
4	0.28226	0.176523	0.282336		4	0.38838	0.388382	0.4943
5	0.353047	0.176523	0.211744		5	0.35301	0.49431	0.31776
6	0.247223	0.211828	0.247035		6	0.49431	0.38839	0.353075
7	0.24713	0.247133	0.247035		7	0.38838	0.317767	0.42369
8	0.247133	0.282437	0.176453		8	0.52961	0.600226	0.317874
9	0.175524	0.247132	0.247035		9	0.35308	0.389282	0.388382
10	0.28243	0.24713	0.247035		10	0.38832	0.317767	0.317767
11	0.35305	0.176523	0.246894		11	0.52961	0.494332	0.52961
12	0.38835	0.211827	0.317617		12	0.42369	0.529611	0.353075
13	0.38835	0.282437	0.317617		13	0.42369	0.423689	0.388381
14	0.31775	0.211829	0.317616		14	0.84738	0.317767	0.317794
15	0.24713	0.282437	0.28233		15	0.353074	0.564919	0.211845
16	0.247133	0.353047	0.282326		16	0.28246	0.353075	0.38838
17	0.282437	0.353046	0.211744		17	0.423689	0.28246	0.353074
18	0.247133	0.45896	0.211744		18	0.706149	0.353074	0.388382
19	0.282437	0.211828	0.317617		19	0.353074	0.529611	0.353074
20	0.211828	0.211828	0.282326		20	0.458996	0.353074	0.644534
Average	0.278842	0.250663	0.259381		Average	0.434272	0.427267	0.394134
SD	0.0572482	0.0723531	0.0447522		SD	0.138942	0.0950671	0.0930939
Group Avg		0.262962			Group Avg		0.418558
Group STDEV		0.0581178			Group STDEV		0.109034

## Sheet: Ext_data_fig_1b
Seed counts in wild type and scep3 mutants
	Wild type					scep3-2 -/-					scep3-5 -/-					scep3-6 -/-
	A	B	C			A	B	C			A	B	C			A	B	C
	49	51	59			32	35	29			47	40	39			34	18	18
	50	41	50			35	39	29			48	35	43			24	22	26
	59	60	37			40	28	39			35	44	32			13	24	29
	58	55	58			32	25	32			42	15	51			27	16	24
	54	46	50			32	28	32			33	40	31			27	28	30
	51	61	57			40	33	26			40	42	9			18	25	31
	52	53	52			45	43	35			50	28	43			27	28	29
	56	48	48			34	33	36			54	54	37			32	25	19
	57	54	57			32	30	37			42	43	43			34	28	22
	40	42	55			39	39	20			45	8	41			39	18	27
	59	51	52			31	42	29			48	25	33			27	32	29
	58	49	51			28	16	33			38	49	54			31	13	34
	64	58	52			20	24	24			48	39	48			31	24	29
	63	43	52			33	28	30			44	42	38			25	21	25
	55	49	50			38	38	30			42	43	50			27	28	31
	46	61	53			35	45	35			38	41	47			22	26	18
	54	54	43			27	39	29			49	29	23			25	28	23
	42	46	55			33	31	37			50	35	39			30	28	20
	47	52	56			25	31	29			38	25	40			18	24	20
	50	49	46			23	14	22			44	42	33			27	22	21
	51	59				36	32	31			31	44	44
Mean	53.0952	51.5238	51.65					35
SD	6.2921	6.09606	5.32398					20
					Mean	32.8571	32.0476	30.3913		Mean	43.1429	36.3333	38.9524		Mean	26.5263	24.2105	25.6316
					SD	6.0107	8.15767	5.33206		SD	6.10971	11.1191	10.1463		SD	6.10349	4.81117	4.91908

## Sheet: Ext_data_fig_1c
Pollen viability
Line	Viable	Non-Viable	Total	% Aborted	% Viability
Wild type	678	12	690	0.0173913	0.982609
scep3-2 -/-	551	54	605	0.0892562	0.910744
scep3-5 -/-	185	8	193	0.0414508	0.958549
scep3-6 -/-	490	58	548	0.105839	0.894161
scep3-2 +/-	456	100	556	0.179856	0.820144
scep3-5 +/-	442	140	582	0.24055	0.75945
